# Supplementary material for: Relief of autoinhibition by conformational switch explains enzyme activation by a catalytically dead paralog
Source: eLife. 2016 Dec 15;5:e20198. doi: 10.7554/eLife.20198 (PMC5201418; doi:10.7554/eLife.20198)
Supplement: Figure 5—source data 1. — DOI: http://dx.doi.org/10.7554/eLife.20198.015 [file elife-20198-fig5-data1.xlsx]

## Sheet: wt monomer 0 put 5-31-16
AdoMet, uM	rate, s-1
50	2.2e-05	2.1e-05	2.2e-05
100	4.2e-05	4.5e-05	4.4e-05
200	7.2e-05	7.9e-05	7.5e-05
400	0.000116	0.000132	0.000132
800	0.00014	0.000144	0.000141
1600	0.000221786	0.000216632	0.00022611

## Sheet: wt monomer 4 mM put 4-26-16
AdoMet, uM	rate, s-1
50	0.000246	0.000218	0.000258
100	0.000444	0.000465	0.000463
200	0.000715	0.000721	0.000698
400	0.00098	0.001019	0.000996
800	0.000693	0.000692	0.000764

## Sheet: wt dimer 0 put 5-25-16
AdoMet, uM	rate, s-1
50	0.08856	0.089883	0.091266
100	0.143362	0.141415	0.143303
200	0.203615	0.217145	0.224193
400	0.304128	0.318008	0.316042
800	0.329066	0.341214	0.346646
1600	0.312828	0.324732	0.329985

## Sheet: wt dimer 4 mM put 4-11-16
AdoMet, uM	rate, s-1
50	0.06113	0.25953	0.26891
100	0.3714	0.40024	0.43828
200	0.57936	0.6226	0.67055
400	0.95137	0.91043	0.97911
800	1.40092	1.36217	1.327
1600	2.22213	2.32563	2.09838

## Sheet: dN26 monomer 0 put 5-20-16
AdoMet, uM	rate, s-1
50	5e-06	5e-06	6e-06
100	1e-05	9e-06	1e-05
200	1.7e-05	2e-05	1.9e-05
400	3.3e-05	3.3e-05	3.4e-05
800	4e-05	4.1e-05	3.3e-05
1600	5.93535e-05	6.56712e-05	6.3759e-05

## Sheet: dN26 monomer 4 mM put 4-15-16
AdoMet, uM	rate, s-1
50	9e-06	9e-06	8e-06
100	1.9e-05	1.6e-05	1.8e-05
200	2.9e-05	3.1e-05	3.6e-05
400	4.8e-05	5e-05	5.1e-05
800	5.8e-05	6.2e-05	5.7e-05
1600	4.82e-05	5.78e-05	4.81e-05

## Sheet: dN26 dimer 0 put 6-20-16
AdoMet, uM	rate, s-1				0 mM put (pre-inc. at 37 °C)	0 mM put (pre-inc. at 37 °C)	0 mM put (pre-inc. at 37 °C)	+4 mM put (ice)	+4 mM put (ice)	+4 mM put (ice)	0 mM put (ice)	0 mM put (ice)	0 mM put (ice)
50	6.3e-05	7.3e-05	6.7e-05
100	0.000138	0.000131	0.00013
200	0.000239	0.000252	0.00025
400	0.000402	0.000451	0.000411
800	0.00051	0.000491	0.000516
1600	0.000495	0.000498	0.000513

## Sheet: dN26 dimer 4 mM put 6-20-16
AdoMet, uM	rate, s-1
50	0.000207	0.000228	0.000245
100	0.000392	0.000407	0.000419
200	0.000742	0.000787	0.000793
400	0.001023	0.001139	0.001204
800	0.001518	0.001442	0.001082
1600	0.00115	0.001258	0.001162

## Sheet: H172A 0 put 5-23-16
AdoMet, uM	rate, s-1
50	0.002027	0.002025	0.001991
100	0.003429	0.003634	0.003785
200	0.006458	0.006678	0.006048
400	0.008888	0.009306	0.009391
800	0.009267	0.008866	0.007702
1600	0.00413793	0.00541995	0.00675

## Sheet: H172A dimer 4 mM put 4-26-16
AdoMet, uM	rate, s-1
50	0.064705	0.075081	0.067765
100	0.109067	0.109795	0.112706
200	0.150928	0.170263	0.163469
400	0.239223	0.239559	0.249842
800	0.233269	0.24443	0.255982
1600	0.256542	0.241887	0.195223

[truncated: 4 more sheets: WM 0 put 5-24-16, WM dimer 4 mM put 4-15-16, M'Y' 0 put 5-24-16, M'Y' dimer 4 mM put 4-14-16]
